# Supplementary material for: Heterogeneous repolarization creates ventricular tachycardia circuits in healed myocardial infarction scar
Source: Nat Commun. 2022 Feb 11;13:830. doi: 10.1038/s41467-022-28418-1 (PMC8837660; doi:10.1038/s41467-022-28418-1)
Supplement: Supplementary file 2 — Source Data [file 41467_2022_28418_MOESM2_ESM.xlsx]

## Sheet: Figure 2
	VT	NO-VT	UNINF			VT	NO-VT	UNINF			VT	NO-VT	UNINF
Figure 2a
KCNE3					KCNE4					KCNJ2
Pig 1	1.65634	0.22422	0.80274		Pig 1	4.18144	0.44876	0.40444		Pig 1	0.62417	1.82766	7.31065
Pig 2	1.20832	0.3877	0.66573		Pig 2	4.60755	0.99585	0.95198		Pig 2	1.22264	4.31691	6.54322
Pig 3	1.81882	1.19582	1.19168		Pig 3	3.15798	2.20993	0.37736		Pig 3	2.21914	2.86791	6.19026
Pig 4	2.23923	0.56175	1.02669		Pig 4	11.786	0.82017	1.95748		Pig 4	0.74742	1.94531	4.05584
Pig 5	2.78562	1.88949	1.52944		Pig 5	5.69225	5.47933	3.51616		Pig 5	0.40895	4.95883	4.69134
Figure 2b
GJA1					CACNA1C					KCNQ1
Pig 1	0.22516	0.20292	0.86694		Pig 1	0.11582	0.36602	1.7411		Pig 1	0.31864	1.40444	3.01049
Pig 2	0.41294	0.58196	1.00975		Pig 2	0.26794	1.31039	1.68179		Pig 2	0.550953	2.05623	3.18215
Pig 3	0.69207	0.53182	0.91955		Pig 3	1.01396	0.36098	2.32947		Pig 3	2	1.33793	2.36199
Pig 4	0.92916	0.45188	0.84616		Pig 4	0.62851	0.20877	0.92659		Pig 4	1.28343	0.90125	1.82766
Pig 5	0.63244	0.93239	1.46815		Pig 5	0.02956	1.10957	1.05702		Pig 5	0.316439	1.82766	1.90528
Figure 2c
KCNH2					KCNE1					KCNE2					SCN5A
Pig 1	0.08368	0.36123	1.17772		Pig 1	0.79554	1.84038	1.41421		Pig 1	0.68302	3.70635	4.31691		Pig 1	0.62996	0.97942	3.51453
Pig 2	0.17751	3.49671	1.48041		Pig 2	0.89503	1.3566	1.37554		Pig 2	0.09672	1.25701	4.75683		Pig 2	0.54968	3.18951	1.00928
Pig 3	0.99378	0.7076	0.14469		Pig 3	0.87055	1.15669	1.70527		Pig 3	0.01629	0.46652	1.79005		Pig 3	2.57279	1.37078	5.16941
Pig 4	1.17772	0.4783	1.43993		Pig 4	0.96594	2	0.94606		Pig 4	1.98618	0.6071	1.23114		Pig 4	2.44528	1.37554	0.10832
Pig 5	2.0648	1.77892	2.75299		Pig 5	0.05	0.65067	1.39474		Pig 5	0.47632	0.86454	0.52123		Pig 5	0.03012	1.45397	1.31646
VT	mapped ventricular tachycardia circuit location
no VT	infarct scar verified not to be in ventricular tachycardia circuit
UNINF	basal lateral left ventricular site remote from infarcted region
data reported is Ct value of transcript relative to Ct of 18S rRNA

## Sheet: Figure 3
Figure 3c	APD avg	APD range	APD stdev	EGM avg	EGM range		source data:	APD-1	APD-2	APD-3	EGM-1	EGM-2	EGM-3
VT site, VT animal
VT-1	205	47	25	48	79			197	233	186	82	59	3
VT-2	208	71	40	92	17			230	232	161	86	103	86
VT-3	209	69	38	78	20			190	253	184	86	81	66
VT-4	254	80	43	83	22			273	204	284	97	77	75
VT-5	225	90	46	91	65			265	175	236	126	61	86
VT-6	211	77	39	61	24			170	247	215	73	49	61
VT-7	213	71	39	45	20			193	258	187	45	35	55
VT-8	254	56	28	86	29			281	256	225	98	91	69
VT-9	235	48	25	64	6			263	226	215	63	67	61
VT-10	175	90	48	81	0			140	230	155	81	81	81
no-VT site, VT animal
VT-1	166	46	23	48	22			187	169	141	37	48	59
VT-2	217	34	17	64	40			233	220	199	51	91	63
VT-3	189	37	20	83	45			198	203	166	74	110	65
VT-4	227	2	1	75	18			228	226		67	73	85
VT-5	225	33	17	74	52			205	238	231	50	71	102
VT-6	--	--	--	--	--			--	--	--	--	--	--
VT-7	250	67	38	57	17			227	294	230	67	54	50
VT-8	274	63	32	74	27			276	304	241	58	78	85
VT-9	260	18	9	68	24			251	269	259	81	65	57
VT-10	--	--	--	--	--			--	--	--	--	--	--
no VT animal
no VT-1	220	43	30	51	0			241	ND	198	51	ND	51
no VT-2	210	10	6	84	16			204	213	214	79	95	79
no VT-3	194	33	17	58	7			211	194	178	54	ND	61
no VT-4	264	13	7	65	43			271	258	263	69	85	42
no VT-5	306	54	28	114	16			275	314	329	107	123	113
validation data set
VT site, VT animal
validation-1	223	81	43	114	29			256	175	239	108	132	103
validation-2	209	115	61	70	32			186	163	278	68	87	55
validation-3	244	35	18	40	17			263	228	242	50	33	38
validation-4	247	51	27	90	37			217	255	268	108	71	92
validation-5	265	55	30	78	42			280	285	230	61	71	103
no-VT site, VT animal
validation-1	260	25	13	82	27			250	275	255	95	68	84
validation-2	247	28	15	74	47			240	264	236	76	50	97
validation-3	276	39	21	49	16			286	291	252	58	42	47
validation-4	--	--	--	--	--			--	--	--	--	--	--
validation-5	--	--	--	--	--			--	--	--	--	--	--
APD	action potential duration to 90% repolarization
EGM	electrogram width
VT	animal with ventricular tachycardia
no VT	animal that never had any ventricular tachycardia
validation	animal with ventricular tachycardia from previously reported data set (Greener et al. JACC 2012;60:1103-10)
ND	no data obtained at that site
VT-6, VT-10, validation 4 and validation 5 animals had multiple VTs and no reliable no-VT sites identified during in vivo mapping. The listed VT site was the most reliably and frequently induced morphology.

## Sheet: Figure 4
Animal #	MAP #	APD mean	APD range	APD stdev	CV mean	CV stdev	CV ratio
VT full circuit wedges from VT animals
VT 2	1	ND	ND	ND	ND	ND	ND
VT 4	3	251	280	27.8	0.3	0.05	0.344444
VT 5	3	391	227	52.8	0.19	0.09	0.738095
VT 7	3	315	327	47	0.23	0.09	0.925
VT not fully visible circuit wedges from VT animals
VT 1	1	259	49	8.2	0.44	0.1	ND
VT 2	2	226	58	13.1	0.24	0.05	ND
VT 3	2	343	203	41.8	0.44	0.11	ND
VT 3	4	292	71	17.1	0.32	0.06	ND
VT 3	5	348	74	17.9	0.32	0.15	ND
VT 3	6	418	76	20.8	0.38	0.16	ND
VT 4	1	367	119	21.3	0.44	0.11	ND
VT 4	4	405	235	58.3	0.32	0.09	ND
VT 5	1	416	148	35.5	0.5	0.1	ND
VT 5	4	493	100	22.3	0.57	0.09	ND
VT 5	5	470	141	24.2	0.38	0.12	ND
VT 5	7	449	214	62.3	0.18	0.09	ND
VT 6	1	329	86	19	0.44	0.14	ND
VT 6	3	336	167	33.6	0.25	0.03	ND
VT 6	6	337	72	17	0.55	0.09	ND
VT 7	1	273	84	19	0.26	0.1	ND
VT 7	2	290	60	12.1	0.47	0.09	ND
VT 7	4	297	76	14.1	ND	ND	ND
VT 7	5	473	100	26.1	0.2	0.04	ND
VT 9	1	294	68	12.8	0.29	0.09	ND
VT 9	2	261	90	18.4	0.29	0.14	ND
VT 9	3	318	154	39.5	0.37	0.06	ND
VT 10	1	279	130	29.4	0.38	0.13	ND
VT 10	2	333	103	23.8	0.44	0.15	ND
VT 10	3	231	89	19.1	0.76	0.16	ND
VT 10	4	308	59	10.2	0.48	0.1	ND
VT 10	5	251	66	15.2	0.18	0.03	ND
VT 10	6	193	61	9.7	0.36	0.05	ND
uninducible wedges from VT animals
VT 1	2	359	72	16.6	0.29	0.04	0.732394
VT 1	3	361	44	9.7	0.77	0.33	0.658228
VT 1	4	347	64	15.6	0.47	0.23	0.296296
VT 2	3	261	59	7.1	0.42	0.16	0.716216
VT 5	2	355	43	6.4	0.44	0.1	0.8
VT 5	6	425	82	18.8	0.36	0.09	0.535714
VT 5	8	294	85	21.5	0.35	0.13	0.772277
VT 6	2	469	93	19.9	0.48	0.04	0.510638
VT 6	4	555	97	24.8	0.68	0.25	0.452055
VT 6	5	502	70	11.8	0.43	0.11	ND
VT 6	7	335	65	11.7	0.14	0.05	ND
VT 6	8	313	55	12.5	0.24	0.1	ND
VT 6	9	320	46	10	0.51	0.16	0.31
VT 9	4	269	67	12.3	0.25	0.02	0.317073
no VT animals
NVT 1	1	315	87	16.8	0.16	0.06	0.148936
NVT 1	2	374	82	18.9	0.34	0.05	0.524823
NVT 1	3	379	77	16.2	0.34	0.12	0.581395
NVT 1	4	343	55	13.9	0.93	0.19	0.668367
NVT 1	5	256	75	19	0.39	0.11	0.568966
NVT 1	6	231	38	7.3	0.42	0.13	0.954545
NVT 1	7	193	82	20.2	0.54	0.13	0.288136
NVT 2	1	542	84	22.1	0.21	0.04	0.869565
NVT 2	2	346	70	17.2	0.3	0.13	0.8125
NVT 2	3	480	72	13.9	0.22	0.06	0.636364
NVT 3	1	389	71	16.2	0.31	0.05	0.92
NVT 3	2	435	91	16.9	0.52	0.16	0.521739
NVT 3	3	285	62	13.3	0.16	0.02	ND
NVT 4	1	285	68	13.9	0.35	0.08	0.685714
NVT 4	2	210	35	7.3	0.32	0.12	0.72093
NVT 5	1	344	60	10.5	0.35	0.11	0.601111
NVT 5	2	302	41	7.9	0.85	0.27	0.378378
NVT 5	3	281	41	9.4	0.52	0.24	0.77193
NVT 5	4	263	63	12.5	0.34	0.06	0.948718
VT full circuit wedges from VT animals
VAL 2	1	397	176	29	0.34	0.05	ND
VAL 4	2	338	333	75.1	0.14	0.03	ND
VT not fully visible circuit wedges from VT animals
VAL 1	2	300	192	27.8	0.31	0.04	ND
VAL 4	1	274	74	16	0.42	0.1	ND
uninducible wedges from VT animals
VAL 1	1	328	64	12.1	0.33	0.04	ND
VAL 2	2	302	59	11.9	0.35	0.08	ND
VAL 2	3	274	69	14.4	0.36	0.16	ND
VAL 3	1	279	68	12	0.34	0.07	ND
VAL 3	2	292	43	8.7	0.52	0.07	ND
VAL 3	3	297	113	25.8	0.29	0.08	ND
VAL 3	4	280	96	23.8	0.09	0.05	ND
VAL 4	3	291	39	7.5	0.35	0.15	ND
VAL 4	4	304	71	9.4	0.52	0.11	ND
VAL 4	5	ND	43	9.1	0.3	0.067	ND
VAL 5	1	377	62	12.9	0.35	0.07	ND
VAL 5	2	301	93	16.6	0.14	0.11	ND
VAL 5	3	291	86	13	0.44	0.087	ND
VAL 5	4	280	51	10.85	0.63	0.19	ND

## Sheet: Figure 5
Figure:	5a	5a	5a	5a	5a	5b	5b	5b
Animal	APD average	APD stdev	RMP	dV/dt max	capacitance	IKs tail	IKr tail	IK1 peak
VT animals
VT-1	535	177	-64.4	67	189	0.29	0.23	-25
VT-2	514	151	-65.9	60	121	0.21	0.12	-32.1
VT-3	330	133	-68.3	129.1	138	0.51	0.4	-30.6
VT-4	310	107	-67	127	141	0.88	0.69	-34.5
VT-5	263	88	-69.5	88	181	0.11	nd	nd
VT-6	nd	nd	nd	nd	nd	nd	nd	nd
VT-7	278	74	-72.5	139	182	0.87	0.75	-17.2
VT-8	446	180	-74.8	159	207	0.51	0.33	-19.9
VT-9	407	118	-72.9	46	196	0.31	0.26	-20
VT-10	nd	nd	nd	nd	nd	nd	nd	nd
no VT animals
no VT-1	304	93	-69.1	147	153	0.98	0.74	-16.8
no VT-2	352	105	-67.6	83	130	0.5	0.37	-26.9
no VT-3	299	77	-67.8	126	143	0.85	0.36	-29.6
no VT-4	286	61	-69.1	107	151	1.07	0.97	-13.2
no VT-5	235	68	-72.5	111	149	0.68	0.13	-15.5
ND	no available data
VT	animal with ventricular tachycardia
no VT	animal that never had any ventricular tachycardia
APD	action potential duration to 90% repolarization
RMP	resting membrane potential
raw numbers
	APD	RMP	dV/dt max	capacitance	IKs tail	IKr tail	IK1 peak
VT-1	148	-64.9	24.8	200	0.11	0.49	-30.97
	459	-62.7	92.3	265	0.18	0.05	-12.87
	608	-74.1	89.6	240	0.25	0.2	-23.33
	520	-81.3	67.7	165	0.32	0.25	-19.2
	356	-67.6	53.3	170	0.24	0.14	-20.96
	607	-64.7	39.4	170	0.03	0.16	-23.25
	341	-70.9	69.9	157	0.55	0.31	-27.46
	643	-60.7	88.1	142	0.63		-42.29
	677	-62.8	58
	612	-47.6	74.8
	715	-57	70.8
	729	-58.1	71.6
VT-2	465	-60.4	15.6	85	0.14	0.09	-31.9
	525	-70.9	10.6	150	0	0	-28.6
	514	-70.1	13.9	92	0.35	0.16	-40.1
	235	-50.9	10.7	175	0.19	0.1	-28.8
	330	-52.9	11.2	110	0.15	0.06	-23.4
	660	-79.9	66.3	82	0.27	0.19	-39.8
	669	-68.7	78.5	132	0.17	0.1
	650	-69.5	97.5	142	0.4	0.23
	580	-69.5	97.3
VT-3	530	-69.2	118	156	0.66	0.51	-32.55
	318	-68.7	150.8	197	1.29	0.56	-43.73
	320	-72.3	130.8	105	0.51	0.48	-35.62
	245	-73.4	161	205	0.32	0.24	-32.2
	350	-64.4	113	147	0.29	0.51	-34.18
	250	-64.9	143.8	145	0.26	0.26	-37.79
	160	-64.9	143.9	65	0.4	0.45	-16.05
	165	-67.5	141.5	85	0.33	0.21	-12.34
	514	-67.8	117.7
	450	-70.2	70.5
VT-4	225	-55.1	92.1	94	0.04	0.16	-59.95
	322	-64.8	117.3	93	1.41	0.67	-28.44
	253	-52.3	117.3	86	0.97	1.01	-40
	251	-66.8	101.9	97	1.04	0.76	-20
	252	-65	106.4	74	0.6	0.63	-20.84
	446	-79.6	141.5	253	1.55	0.93	-27.51
	474	-72.9	150.2	220	0.6	0.57	-45.34
	136	-66.4	134.3	150	0.58	0.53	-44.4
	322	-65.8	89.2	184	0.92	0.68	-27.93
	222	-73.1	146	28	1.11	0.92	-37.24
	282	-72.1	136.3	159	0.9	0.74	-19.53
	502	-71.4	141.4	258			-42.71
	337	-65.5	171.3
VT-5	404	-70.4	27.1	168	0.15	ND	ND
	220	-71.3	90.2	185	0.11
	166	-72.9	135.6	192	0.07
	261	-65.5	88.2
	264	-67.5	97.7
VT-7	256	-70.2	172.6	203	0.5	0.54	-17.59
	247	-68.8	111.3	183	0.28	0.41	-16.02
	279	-68.8	119.2	131	0.34	0.46	-16.27
	394	-76.1	134	272	0.46	0.7	-14.01
	397	-77.3	145	252	0.96	0.18	-21.94
	172	-74	126.7	140	1.66	0.45	-30.15
	273	-70.8	102.3	206	1	1.81	-16.79
	224	-73.2	107.5	229	0.67	0.85	-8.32
	265	-74.1	173.6	152	1.26	0.49	-13.66
	277	-72	195.5	140	1.52	0.96
				103		1.45
VT-8	535	-74	168.9	278	0.41	0.31	-26.5
	311	-67.5	165.8	260	0.19	0.29	-22.9
	697	-71.3	183.3	245	0.31	0.16	-30.2
	390	-72.8	179.5	165	0.38	0.42	-11.7
	766	-71.3	142.5	200	0.54	0.3	-14.4
	260	-86.3	154	182	0.69	0.51	-13.7
	377	-79.5	185.3	122	1.02	0.31
	380	-74.8	147.6
	297	-75.9	99.8
VT-9	400	-52.2	12.1	317	0.34	0.3	-16.77
	375	-70.4	9.8	278	0.03	0.06	-12.77
	145	-70	16.7	325	0.26	0.11	-19.15
	450	-75.5	33.8	217	0.05	0.02	-5.9
	550	-90.5	39.6	150	0.23	0.2	-5.31
	475	-68.9	74.8	115	0.62	0.31	-31.41
	365	-61.2	76.4	90	0.65	0.63	-42.14
	515	-78.2	103.9	120	0.28	0.45	-30.46
	387	-88.9	42.4	155			-15.65
no VT-1	301	-64.3	157.9	172	0.35	0.28	-35.23
	159	-53.2	154.8	198	1.87	1.28	-24.85
	240	-66.5	138	90	0.36	0.37	-12.08
	312	-70.1	136.4	195	0.46	0.47	-15.63
	356	-76	168	182	0.4	0.39	-18.15
	370	-74.7	133.2	197	1.91	1.59	-16.08
	391	-75.9	177.7	92	1.53	0.82	-16.27
	186	-75.7	142.1	70			-6.16
	439	-73.4	126	161			-17.17
	257	-67.2	156	172			-6.16
	176	-59.3	130
	342	-68.8	123.7
	418	-72.9	171.5
no VT-2	294	-67.9	38.8	94	0.94	0.37	-22.8
	253	-75.3	154.8	197	0.45	0.51	-37.72
	221	-54.8	97.4	104	0.94	0.62	-19.34
	183	-67.7	73.5	151	0.25	0.3	-27.58
	473	-65	71	154	0.34	0.26	-24.31
	441	-64.5	57.1	74	0.26	0.2	-37.58
	430	-67.1	66.1	128	0.31	0.32	-19.78
	384	-70.2	84.6	159			-27.04
	447	-69.3	95.1	227			-25.52
	391	-74.5	90.5	78
				63
no VT-3	407	-72	126.8	130	1.48	0.58	-33.77
	245	-52.5	118.5	240	1.37	0.27	-32.21
	409	-72	140	165	0.87	0.54	-23.63
	210	-75.5	157.7	130	0.98	0.62	-33.16
	227	-53.3	107.5	117	0.26	0.15	-30.22
	272	-71.3	109.9	138	0.75	0.31	-38.79
	325	-74.8	140.1	112	0.26	0.05	-22.71
	295	-71	109.2	130			-22.59
				122
no VT-4	326	-70	142.1	92	0.59	1.16	-13.17
	263	-70	155.8	148	0.19	1.26	-8.75
	222	-70.4	81.6	138	1.85	1.12	-17.79
	227	-70.2	77	186	0.92	0.37
	168	-71.2	135.1	193	1.78	0.95
	263	-67	121.4
	243	-67.9	108.8
	288	-47	66.5
	347	-71.4	103.8
	379	-73.5	101
	337	-74.7	103
	305	-71.3	117.6
	344	-73.7	81.1
no VT-5	196	-68.7	146.8	130	0.31	0.5	-19.47
	188	-72.1	137.1	102	3.37	0.11	-27.48
	133	-69.8	46.2	98	0.11	0.05	-8.07
	189	-72.2	138.3	104	0.23	0	-6.85
	189	-75.1	118.9	235	0.07	0.05
	372	-71.1	115	222	0	0.04
	310	-71.6	88.6
	237	-68.3	47
	288	-76.1	131.4
	215	-77.9	113.3
	273	-74.8	143.1
